# Supplementary material for: Distribution of Ugandan Passiflora Virus (Potyvirus passiflorafricanse) in Major Passion Fruit Growing Areas in Rwanda
Source: Viruses. 2026 Mar 23;18(3):397. doi: 10.3390/v18030397 (PMC13030864; doi:10.3390/v18030397)
Supplement: Supplementary file 1 [file viruses-18-00397-s001.zip]

Archive with 1 entries (1 files):
- viruses-4019872-supplementary.pdf
